# Supplementary material for: A role for genes in the ‘caregiver stress process’?
Source: Transl Psychiatry. 2018 Oct 22;8:228. doi: 10.1038/s41398-018-0275-7 (PMC6197190; doi:10.1038/s41398-018-0275-7)
Supplement: Supplementary file 2 — supp table 1 [file 41398_2018_275_MOESM2_ESM.xlsx]

## Sheet: Sheet1
	Supplementary Table 1 Marginal and conditional distributions of CES-D items
	item (y)	prevalence (%)	mean CES-D8|y = 0	mean CES-D8|y = 1	increment
	felt depressed	0.154	0.92	4.9	3.98
	everything … was an effort	0.354	0.78	3.7	2.92
	sleep was restless	0.306	0.76	3.27	2.51
	(not) happy	0.133	1.01	4.82	3.81
	felt lonely	0.178	0.94	4.21	3.27
	(not) enjoyed life	0.082	1.17	5.42	4.25
	felt sad	0.199	0.81	4.39	3.58
	could not get going	0.217	0.9	3.76	2.86
	Note: sample includes development and analysis subsamples, pooled over all measurement occasions.
	The “prevalence” column shows that individual items are reported by as few as 8.2% of participants (for “did not enjoy life”) and as many as 35.4% of participants (for “everything was an effort”). This broad range of responses suggests that the 8 items may not be equally indicative of depressed mood. The remaining columns of the table show the mean count of items (0, …, 8) when each individual it…
