# Supplementary material for: A role for genes in the ‘caregiver stress process’?
Source: Transl Psychiatry. 2018 Oct 22;8:228. doi: 10.1038/s41398-018-0275-7 (PMC6197190; doi:10.1038/s41398-018-0275-7)
Supplement: Supplementary file 3 — supp table 2 part 1 [file 41398_2018_275_MOESM3_ESM.xlsx]

## Sheet: SNP list part 1
	Supplementary Table 2 List of 106 candidate SNPs
	rsID	CHR	Gene	Imputed	dbSNP_MAF	Sources
	rs12065553	1			G=0.3109	1
	rs301806	1	RERE		C=0.3610	1
	rs12411052	1	KCNA2		G=0.2119	2
	rs11209948	1	NEGR1--[]		G=0.3099	1
	rs2422321	1	NEGR1--[]		G=0.2953	1
	rs2300177	1			T=0.2139	3
	rs12031875	1	ZRANB2-AS2		G=0.2137	3
	rs10776776	1			T=0.2644	3
	rs1417303	1			G=0.3960	3
	rs1539418	1			A=0.1208	3
	rs7415169	1			T=0.2484	3
	rs1518395	2	[]--VRK2		A=0.2859	1
	rs4629180	2	RFX8		G=0.2756	3
	rs41379347	2	STAT1		C=0.0477	3
	rs6711630	2			C=0.0182	3
	rs6280	3	DRD3		C=0.4864	4
	rs1047115	3	FETUB		C=0.1158	2
	rs2292994	3	FETUB		T=0.0741	2
	rs74751406	3	FETUB		T=0.1020	2
	rs53576	3	OXTR		A=0.3894	5
	rs2251219	3	PBRM1		C=0.3231	6
	rs1656369	3	RSRC1--[]-MLF1		A=0.2568	1
	rs6552764	4	ENPP6		T=0.1707	3
	rs6842756	4	ENPP6		T=0.0938	3
	rs713224	4	MTNR1A [F11-AS1]		C=0.2572	7
	rs4543289	5			T=0.3852	1
	rs159572	5	ANKRD55		C=0.4840	8
	rs4532	5	DRD1		C=0.2446	4
	rs6198	5	NR3C1		C=0.0839	9
	rs10514299	5	TMEM161B--[]---MEF2C		T=0.1881	1
	rs454214	5	TMEM161B---[]--MEF2C		T=0.4447	1
	rs2077647	6	ESR1		C=0.4665	10
	rs3800373	6	FKBP5		C=0.3253	11
	rs1360780	6	FKPB5		T=0.3273	9,11,12
	rs4713916	6	FKPB5		A=0.2220	9
	rs9296158	6	FKPB5		A=0.3594	9,11
	rs9394309	6	FKPB5		G=0.2472	9
	rs1475120	6	LIN28B	x	G=0.4818	1
	rs6941340	6			C=0.4772	3
	rs2267735	7	ADCYAP1R1		G=0.4485	13

## Sheet: SNP list part 2
	Supplementary Table 2 (continued) List of 106 candidate SNPs
	rsID	CHR	Gene	Imputed	dbSNP_MAF	Sources
	rs1800795	7	IL6		C=0.1412	14
	rs2522840	7	PCLO		G=0.4449	15
	rs2715148	7	PCLO		A=0.3490	15
	rs2522833	7	PCLO		C=0.4026	15,16,17
	rs11989122	8	EXT1		G=0.3452	2
	rs12541177	8	FAM91A1		T=0.4363	3
	rs7002316	8	LOC105375856		C=0.4020	2
	rs7044150	9	KIAA0020---[]---RFX3		T=0.1607	1
	rs9408311	9	LOC101927024	x	C=0.1733	3
	rs13297009	9	LOC105376016		C=0.3988	2
	rs10868235	9	NTRK2		T=0.3518	18
	rs11140800	9	NTRK2		A=0.3946	18
	rs1187286	9	NTRK2		G=0.3385	18
	rs1867283	9	NTRK2		A=0.4028	18
	rs1212171	9	NTRK2		T=0.4990	19
	rs11794102	9	PALM2-AKAP2		G=0.1078	3
	rs6476606	9	PAX5		A=0.3299	1
	rs11599164	10	ANK3		T=0.0313	20
	rs17208576	10	ANK3		A=0.0315	20
	rs28932171	10	ANK3		C=0.0315	20
	rs9804190	10	ANK3		T=0.2578	20
	rs10786831	10	SORCS3		G=0.4874	1
	rs1800497	11	ANKK1		A=0.3257	4,14
	rs6265	11	BDNF		T=0.2013	18
	rs11030101	11	BNDF		T=0.2742	21
	rs11030102	11	BNDF		G=0.1142	21
	rs2049046	11	BNDF		A=0.4303	21
	rs56164415	11	BNDF		A=0.1008	21
	rs2242592	11	DRD2		G=0.4958	14
	rs4274224	11	DRD2		G=0.4485	22
	rs4648318	11	DRD2		C=0.4189	22
	rs1799913	11	TPH-1		T=0.3211	23
	rs11606903	11			T=0.1613	2
	rs2171363	12	TPH2		G=0.4034	22
	rs6492314	13	LOC105370362		C=0.2768	3
	rs12552	13	OLFM4		A=0.3824	1
	rs2606345	15	CYP1A1		A=0.2756	24
	rs8025231	15	MEIS2---[]---TMCO5A		A=0.4856	1
	rs1110306	15	NTRK3		A=0.4898	25
	rs2059588	15	NTRK3		T=0.4119	25

## Sheet: SNP list part 3
	Supplementary Table 2 (continued) List of 106 candidate SNPs
	rsID	CHR	Gene	Imputed	dbSNP_MAF	Sources
	rs3784406	15	NTRK3		C=0.4980	25
	rs7180942	15	NTRK3		T=0.4764	25
	rs16975781	15		x	C=0.1496	3
	rs1478708	16	RBFOX1		G=0.0401	2
	rs2242446	16	SLC6A2		C=0.2470	26
	rs5569	16	SLC6A2		A=0.2334	26
	rs7194256	16	SLC6A2		T=0.1943	27
	rs12921740	16			C=0.2502	3
	rs4305	17	ACE		G=0.4758	28
	rs8066276	17	ACE		C=0.3832	28
	rs11867581	17	SLC6A4		A=0.4802	29
	rs140700	17	SLC6A4		T=0.0761	22
	rs25531	17	SLC6A4		C=0.1376	30
	rs2129785	17	BLMH		C=0.0369	29
	rs58682566	18	EPG5	x	G=0.1753	2
	rs11085474	19	LOC105372323			8
	rs2740210	20	OXT		A=0.2668	31
	rs2179744	22	CHADL, L3MBTL2		A=0.3718	1
	rs165599	22	COMT		A=0.4908	32
	rs2239393	22	COMT		G=0.3664	22
	rs4646316	22	COMT		T=0.2181	22
	rs4680	22	COMT		A=0.3692	4,22,33
	rs5993883	22	COMT		G=0.4756	22
	rs737865	22	COMT		G=0.2266	33
	rs737866	22	COMT		C=0.2266	22
	rs7060755	23	FAM9B		T=0.1078	2
	rs6318	23	HTR2C		C=0.1658	34
