# Supplementary material for: A role for genes in the ‘caregiver stress process’?
Source: Transl Psychiatry. 2018 Oct 22;8:228. doi: 10.1038/s41398-018-0275-7 (PMC6197190; doi:10.1038/s41398-018-0275-7)
Supplement: Supplementary file 4 — supp table 3 [file 41398_2018_275_MOESM4_ESM.xlsx]

## Sheet: Sheet1
	Supplementary Table 3 Effects of genes and stressors on depressed mood, daughters and sons
		All Parent-Child Pairs
		Variable	β	SE	P	LCI	UCI
		N - mother	0.28525	0.050748	<0.001	0.185786	0.384714
		C - mother	0.196064	0.0689293	0.004	0.060965	0.331163
		N - father	0.142677	0.0714373	0.046	0.0026622	0.282691
		C - father	0.314455	0.127124	0.013	0.0652963	0.563613
		G	0.8029	0.205811	<0.001	0.399517	1.20628
		Female	0.435123	0.0747367	<0.001	0.288642	0.581604
		Spouse died	0.936148	0.159979	<0.001	0.622595	1.2497
		Job loss	0.153737	0.103774	0.138	-0.0496569	0.357131
		ADL disability count	0.315803	0.0350957	<0.001	0.247017	0.38459
		Has spouse	-0.694415	0.0858703	<0.001	-0.862718	-0.526112
		Spouse's job loss	0.0757739	0.133773	0.571	-0.186416	0.337964
		Spouse's ADL disability count	0.12918	0.0432847	0.003	0.0443436	0.214016
	Abbreviations: N, parent's need for care; C, child's provision of care; G, genetic risk score;
	ADL, Activities of Daily Living; P, P-value from two-sided t-test; LCI (UCI), lower (upper)
	limits of 95% confidence interval for β.
