# Supplementary material for: A role for genes in the ‘caregiver stress process’?
Source: Transl Psychiatry. 2018 Oct 22;8:228. doi: 10.1038/s41398-018-0275-7 (PMC6197190; doi:10.1038/s41398-018-0275-7)
Supplement: Supplementary file 5 — supp table 4 [file 41398_2018_275_MOESM5_ESM.xlsx]

## Sheet: Sheet1
	Supplementary Table 4		Effects of genes and stressors on depressed mood;
			Recently-deceased parents removed from sample
		Variable	β	SE	P	LCI	UCI
	Daughters:
		N - mother	0.217451	0.0807984	0.007	0.0590893	0.375813
		C - mother	0.243686	0.1023	0.017	0.0431826	0.44419
		N - father	0.344435	0.129639	0.008	0.0903475	0.598522
		C - father	0.0792831	0.21479	0.712	-0.341698	0.500264
		G	0.705001	0.30297	0.02	0.111192	1.29881
	Sons:
		N - mother	0.379398	0.0848928	<0.001	0.213011	0.545785
		C - mother	-0.108988	0.15689	0.487	-0.416487	0.198512
		N - father	-0.0184198	0.135929	0.892	-0.284836	0.247997
		C - father	0.295049	0.265583	0.267	-0.225484	0.815582
		G	0.97526	0.331104	0.003	0.326308	1.62421
	Abbreviations: N, parent's need for care; C, child's provision of care; G, genetic risk score;
	ADL, Activities of Daily Living; P, P-value from two-sided t-test; LCI (UCI), lower (upper)
	limits of 95% confidence interval for β.
